# Supplementary material for: Representation and Processing of L2 Compositional Multiword Sequences: Effects of Token Frequency, Type Frequency, and Constituency
Source: Behav Sci (Basel). 2025 May 26;15(6):734. doi: 10.3390/bs15060734 (PMC12189086; doi:10.3390/bs15060734)
Supplement: Supplementary file 1 [file behavsci-15-00734-s001.zip]

Archive with 1 entries (1 files):
- behavsci-3550591-supplementary.pdf
